# Supplementary material for: Gene Co-expression Network Analysis Suggests the Existence of Transcriptional Modules Containing a High Proportion of Transcriptionally Differentiated Homoeologs in Hexaploid Wheat
Source: Front Plant Sci. 2018 Aug 8;9:1163. doi: 10.3389/fpls.2018.01163 (PMC6092485; doi:10.3389/fpls.2018.01163)
Supplement: Supplementary file 1 [file Table_1.XLSX]

## Sheet: TableS1
Table S1. Summary of the wheat transcriptome datasets used in this study
Run	Layout	Total number of reads	Average read length	Biosample
DRR003148	PAIRED	15407662	100	SAMD00012314
DRR003149	PAIRED	13746852	100	SAMD00012314
DRR003150	PAIRED	15281472	100	SAMD00012314
DRR003151	PAIRED	12985744	100	SAMD00012311
DRR003152	PAIRED	17109916	100	SAMD00012311
DRR003153	PAIRED	13099962	100	SAMD00012311
DRR003154	PAIRED	20343882	100	SAMD00012313
DRR003155	PAIRED	28255192	100	SAMD00012313
DRR003156	PAIRED	26449608	100	SAMD00012313
DRR003157	PAIRED	28269990	100	SAMD00012312
DRR003158	PAIRED	28589488	100	SAMD00012312
DRR003159	PAIRED	16567724	100	SAMD00012312
ERR1201749	PAIRED	55279712	100	SAMEA3724151
ERR1201750	PAIRED	38930244	100	SAMEA3724152
ERR1201751	PAIRED	64607462	100	SAMEA3724153
ERR1201752	PAIRED	51533720	100	SAMEA3724154
ERR1201753	PAIRED	65363692	100	SAMEA3724155
ERR1201754	PAIRED	55709024	100	SAMEA3724156
ERR1201755	PAIRED	52789106	100	SAMEA3724157
ERR1201756	PAIRED	56009956	100	SAMEA3724158
ERR1201757	PAIRED	61410186	100	SAMEA3724159
ERR1201758	PAIRED	66874728	100	SAMEA3724160
ERR1201759	PAIRED	48451744	100	SAMEA3724161
ERR1201760	PAIRED	49494646	100	SAMEA3724162
ERR1201761	PAIRED	45560474	100	SAMEA3724163
ERR1201762	PAIRED	74870508	100	SAMEA3724164
ERR1201763	PAIRED	53818338	100	SAMEA3724165
ERR1201764	PAIRED	60192896	100	SAMEA3724166
ERR1201765	PAIRED	69863520	100	SAMEA3724167
ERR1201766	PAIRED	42164758	100	SAMEA3724168
ERR1201767	PAIRED	70045244	100	SAMEA3724169
ERR1201768	PAIRED	47236508	100	SAMEA3724170
ERR1201769	PAIRED	80220298	100	SAMEA3724171
ERR1201770	PAIRED	51872250	100	SAMEA3724172
ERR1201771	PAIRED	59591552	100	SAMEA3724173
ERR1201772	PAIRED	49780098	100	SAMEA3724174
ERR1201773	PAIRED	67105996	100	SAMEA3724175
ERR1201774	PAIRED	49166600	100	SAMEA3724176
ERR1201775	PAIRED	50522156	100	SAMEA3724177
ERR1201776	PAIRED	71711184	100	SAMEA3724178
ERR1201777	PAIRED	45642248	100	SAMEA3724179
ERR1201778	PAIRED	43786908	100	SAMEA3724180
ERR1201779	PAIRED	51559232	100	SAMEA3724181
ERR1201780	PAIRED	77834798	100	SAMEA3724182
ERR1201781	PAIRED	50572988	100	SAMEA3724183
ERR1201782	PAIRED	64174456	100	SAMEA3724184
ERR1201783	PAIRED	62866566	100	SAMEA3724185
ERR1201784	PAIRED	56886310	100	SAMEA3724186
ERR1201785	PAIRED	50872884	100	SAMEA3724187
ERR1201786	PAIRED	76529778	100	SAMEA3724188
ERR1201787	PAIRED	81888822	100	SAMEA3724189
ERR1201788	PAIRED	55196866	100	SAMEA3724190
ERR1201789	PAIRED	69577644	100	SAMEA3724191
ERR1201790	PAIRED	62863286	100	SAMEA3724192
ERR1201791	PAIRED	56016546	100	SAMEA3724193
ERR1201792	PAIRED	59201782	100	SAMEA3724194
ERR1201793	PAIRED	47062538	100	SAMEA3724195
ERR1201794	PAIRED	64768886	100	SAMEA3724196
ERR1201795	PAIRED	58438020	100	SAMEA3724197
ERR1201796	PAIRED	50925146	100	SAMEA3724198
ERR1201797	PAIRED	48126274	100	SAMEA3724199
ERR1201798	PAIRED	65576152	100	SAMEA3724200
ERR1201799	PAIRED	52121844	100	SAMEA3724201
ERR1201800	PAIRED	63682546	100	SAMEA3724202
ERR1201801	PAIRED	40176362	100	SAMEA3724203
ERR1201802	PAIRED	51885468	100	SAMEA3724204
ERR1201803	PAIRED	58642062	100	SAMEA3724205
ERR1201804	PAIRED	51778880	100	SAMEA3724206
ERR1201805	PAIRED	66291634	100	SAMEA3724207
ERR1201806	PAIRED	46002430	100	SAMEA3724208
ERR1201807	PAIRED	55794338	100	SAMEA3724209
ERR1201808	PAIRED	41797098	100	SAMEA3724210
ERR1201809	PAIRED	56355236	100	SAMEA3724211
ERR1201810	PAIRED	57146562	100	SAMEA3724212
ERR1201811	PAIRED	57059238	100	SAMEA3724213
ERR1201812	PAIRED	58207382	100	SAMEA3724214
ERR1201813	PAIRED	46427662	100	SAMEA3724215
ERR1201814	PAIRED	41479490	100	SAMEA3724216
ERR1201815	PAIRED	69625342	100	SAMEA3724217
ERR1201816	PAIRED	40112458	100	SAMEA3724218
ERR1201817	PAIRED	46928172	100	SAMEA3724219
ERR1201818	PAIRED	77243748	100	SAMEA3724220
ERR1201819	PAIRED	48512246	100	SAMEA3724221
ERR1201820	PAIRED	84550992	100	SAMEA3724222
ERR1598028	PAIRED	254244230	251	SAMEA4374385
ERR1598029	PAIRED	249886208	251	SAMEA4374386
ERR1598030	PAIRED	291179260	251	SAMEA4374387
ERR1598031	PAIRED	242324988	251	SAMEA4374388
ERR1598032	PAIRED	311565196	251	SAMEA4374389
ERR1598033	PAIRED	299282388	251	SAMEA4374390
ERR392055	PAIRED	53582930	101	SAMEA2292773
ERR392056	PAIRED	59771808	101	SAMEA2292783
ERR392057	PAIRED	60470246	101	SAMEA2292791
ERR392058	PAIRED	37173970	101	SAMEA2292788
ERR392059	PAIRED	61667976	101	SAMEA2292778
ERR392060	PAIRED	44844812	101	SAMEA2292795
ERR392061	PAIRED	40722666	101	SAMEA2292785
ERR392062	PAIRED	50229732	101	SAMEA2292774
ERR392063	PAIRED	60019468	101	SAMEA2292787
ERR392064	PAIRED	69234484	101	SAMEA2292782
ERR392065	PAIRED	54365320	101	SAMEA2292797
ERR392066	PAIRED	75048792	101	SAMEA2292800
ERR392067	PAIRED	59109400	101	SAMEA2292777
ERR392068	PAIRED	61035188	101	SAMEA2292799
ERR392069	PAIRED	62867590	101	SAMEA2292776
ERR392070	PAIRED	59336322	101	SAMEA2292796
ERR392071	PAIRED	58762432	101	SAMEA2292792
ERR392072	PAIRED	66827516	101	SAMEA2292784
ERR392073	PAIRED	56022554	101	SAMEA2292794
ERR392074	PAIRED	53328864	101	SAMEA2292786
ERR392075	PAIRED	55205268	101	SAMEA2292772
ERR392076	PAIRED	59428460	101	SAMEA2292771
ERR392077	PAIRED	62243246	101	SAMEA2292793
ERR392078	PAIRED	64749804	101	SAMEA2292779
ERR392079	PAIRED	47423300	101	SAMEA2292781
ERR392080	PAIRED	55507762	101	SAMEA2292790
ERR392081	PAIRED	62730024	101	SAMEA2292780
ERR392082	PAIRED	65839570	101	SAMEA2292775
ERR392083	PAIRED	64499428	101	SAMEA2292789
ERR392084	PAIRED	65370180	101	SAMEA2292798
ERR420126	SINGLE	17146137	100	SAMEA2341790
ERR420127	SINGLE	69560169	100	SAMEA2341724
ERR420128	SINGLE	23604384	80	SAMEA2341725
ERR420129	SINGLE	22104873	80	SAMEA2341726
ERR420130	SINGLE	32776469	80	SAMEA2341727
ERR420131	SINGLE	28992609	80	SAMEA2341728
ERR420132	SINGLE	25476815	80	SAMEA2341729
ERR420133	SINGLE	27034735	80	SAMEA2341730
ERR420134	SINGLE	20520223	80	SAMEA2341731
ERR420135	SINGLE	24909118	80	SAMEA2341732
ERR420136	SINGLE	19489316	100	SAMEA2341788
ERR420137	SINGLE	16591233	100	SAMEA2341789
ERR420138	SINGLE	23219756	80	SAMEA2341733
ERR420139	SINGLE	23049962	80	SAMEA2341734
ERR420140	SINGLE	83547396	100	SAMEA2341735
ERR420141	SINGLE	26275068	80	SAMEA2341736
ERR420142	SINGLE	42526872	100	SAMEA2341791
ERR420143	SINGLE	19494290	100	SAMEA2341792
ERR420144	SINGLE	27036042	80	SAMEA2341737
ERR420145	SINGLE	28522845	80	SAMEA2341738
ERR420146	SINGLE	28639330	80	SAMEA2341739
ERR420147	SINGLE	30958263	80	SAMEA2341740
ERR420148	SINGLE	26583664	80	SAMEA2341741
ERR420149	SINGLE	27274202	80	SAMEA2341742
ERR420150	SINGLE	18823368	100	SAMEA2341793
ERR420151	SINGLE	26656411	100	SAMEA2341794
ERR420152	SINGLE	26525180	80	SAMEA2341743
ERR420153	SINGLE	18450800	100	SAMEA2341795
ERR420154	SINGLE	16463183	100	SAMEA2341796
ERR420155	SINGLE	27441233	80	SAMEA2341744
ERR420156	SINGLE	18787717	100	SAMEA2341797
ERR420157	SINGLE	33975792	100	SAMEA2341798
ERR420158	SINGLE	28162831	80	SAMEA2341745
ERR420159	SINGLE	23669666	80	SAMEA2341746
ERR420161	SINGLE	23808870	80	SAMEA2341748
ERR420162	SINGLE	19003144	100	SAMEA2341799
ERR420163	SINGLE	27436389	80	SAMEA2341749
ERR420164	SINGLE	24618724	100	SAMEA2341800
ERR420165	SINGLE	16627123	100	SAMEA2341801
ERR420166	SINGLE	34850509	80	SAMEA2341750
ERR420167	SINGLE	26192654	100	SAMEA2341802
ERR420168	SINGLE	31771766	100	SAMEA2341803
ERR420169	SINGLE	31536350	80	SAMEA2341751
ERR420170	SINGLE	33533369	80	SAMEA2341752
ERR420171	SINGLE	29254729	100	SAMEA2341804
ERR420172	SINGLE	17502270	100	SAMEA2341805
ERR420173	SINGLE	29320043	80	SAMEA2341753
ERR420174	SINGLE	72067986	100	SAMEA2341806
ERR420175	SINGLE	16525300	100	SAMEA2341807
ERR420176	SINGLE	17196072	100	SAMEA2341808
ERR420177	SINGLE	33370887	80	SAMEA2341754
ERR420178	SINGLE	84306905	100	SAMEA2341809
ERR420179	SINGLE	56761174	100	SAMEA2341755
ERR420180	SINGLE	19650400	100	SAMEA2341810
ERR420181	SINGLE	38718463	80	SAMEA2341756
ERR420182	SINGLE	16918699	100	SAMEA2341811
ERR420183	SINGLE	18332643	100	SAMEA2341812
ERR420184	SINGLE	28486829	100	SAMEA2341813
ERR420185	SINGLE	14356404	100	SAMEA2341814
ERR420186	SINGLE	19220905	100	SAMEA2341815
ERR420187	SINGLE	35369544	80	SAMEA2341757
ERR420188	SINGLE	16811585	100	SAMEA2341816
ERR420189	SINGLE	36129859	80	SAMEA2341758
ERR420190	SINGLE	19148798	100	SAMEA2341817
ERR420191	SINGLE	20669977	100	SAMEA2341818
ERR420192	SINGLE	42341554	100	SAMEA2341819
ERR420193	SINGLE	25809647	80	SAMEA2341759
ERR420194	SINGLE	37380903	80	SAMEA2341760
ERR420195	SINGLE	37092227	80	SAMEA2341761
ERR420196	SINGLE	33553760	80	SAMEA2341762
ERR420197	SINGLE	22562564	100	SAMEA2341820
ERR420198	SINGLE	34823558	100	SAMEA2341821
ERR420199	SINGLE	63384477	100	SAMEA2341763
ERR420200	SINGLE	23570762	80	SAMEA2341764
ERR420201	SINGLE	32132410	80	SAMEA2341765
ERR420202	SINGLE	18191550	100	SAMEA2341822
ERR420203	SINGLE	29657354	80	SAMEA2341766
ERR420204	SINGLE	65578657	100	SAMEA2341767
ERR420205	SINGLE	32195662	80	SAMEA2341768
ERR420206	SINGLE	88418695	100	SAMEA2341723
ERR420207	SINGLE	19438562	100	SAMEA2341769
ERR420208	SINGLE	36955992	80	SAMEA2341770
ERR420209	SINGLE	34077807	80	SAMEA2341771
ERR420210	SINGLE	75897644	100	SAMEA2341772
ERR420211	SINGLE	20419647	100	SAMEA2341773
ERR420212	SINGLE	34220978	80	SAMEA2341774
ERR420213	SINGLE	16997184	100	SAMEA2341775
ERR420214	SINGLE	56433802	100	SAMEA2341776
ERR420215	SINGLE	37927688	80	SAMEA2341777
ERR420216	SINGLE	16775428	100	SAMEA2341778
ERR420217	SINGLE	19891232	100	SAMEA2341779
ERR420218	SINGLE	32924499	80	SAMEA2341780
ERR420219	SINGLE	37408608	80	SAMEA2341781
ERR420220	SINGLE	30170042	100	SAMEA2341782
ERR420221	SINGLE	66488252	100	SAMEA2341783
ERR420222	SINGLE	35719959	100	SAMEA2341784
ERR420223	SINGLE	19471529	100	SAMEA2341785
ERR420224	SINGLE	18438581	100	SAMEA2341786
ERR420225	SINGLE	67477168	100	SAMEA2341787
ERR424721	PAIRED	99131804	101	SAMEA2342263
ERR424722	PAIRED	84586562	101	SAMEA2342242
ERR424724	PAIRED	93025672	101	SAMEA2342245
ERR424726	PAIRED	85280910	101	SAMEA2342267
ERR424727	PAIRED	176052814	101	SAMEA2342242
ERR424728	PAIRED	100275388	101	SAMEA2342266
ERR424730	PAIRED	94392922	101	SAMEA2342271
ERR424732	PAIRED	91872594	101	SAMEA2342244
ERR424733	PAIRED	82820236	101	SAMEA2342238
ERR424734	PAIRED	153556348	101	SAMEA2342249
ERR424735	PAIRED	104799124	101	SAMEA2342269
ERR424737	PAIRED	90796198	101	SAMEA2729887
ERR424739	PAIRED	86194118	101	SAMEA2342258
ERR424741	PAIRED	57119732	101	SAMEA2342269
ERR424743	PAIRED	83846634	101	SAMEA2342253
ERR424748	PAIRED	87877244	101	SAMEA2342262
ERR424749	PAIRED	95116094	101	SAMEA2342254
ERR424750	PAIRED	80471930	101	SAMEA2342255
ERR424751	PAIRED	74062704	101	SAMEA2342249
ERR424753	PAIRED	91056958	101	SAMEA2342268
ERR424754	PAIRED	74220878	101	SAMEA2342256
ERR424756	PAIRED	95541924	101	SAMEA2342248
ERR424758	PAIRED	108141500	101	SAMEA2342250
ERR424761	PAIRED	186409424	101	SAMEA2342251
ERR424762	PAIRED	87322784	101	SAMEA2342257
ERR424763	PAIRED	67730110	101	SAMEA2342254
ERR424765	PAIRED	92099786	101	SAMEA2342264
ERR424767	PAIRED	112195350	101	SAMEA2342239
ERR424769	PAIRED	80171210	101	SAMEA2342270
ERR424770	PAIRED	104669294	101	SAMEA2729887
ERR424772	PAIRED	94155306	101	SAMEA2342259
ERR424774	PAIRED	102140692	101	SAMEA2342261
ERR424775	PAIRED	98618666	101	SAMEA2342252
ERR424776	PAIRED	137089674	101	SAMEA2342247
ERR424777	PAIRED	93555552	101	SAMEA2342246
ERR789087	SINGLE	36660355	72	SAMEA3304707
ERR789088	SINGLE	34453303	72	SAMEA3304708
ERR789089	SINGLE	34566411	72	SAMEA3304709
ERR789090	SINGLE	43883429	100	SAMEA3304710
ERR789091	SINGLE	42499794	100	SAMEA3304711
ERR789092	SINGLE	48462853	100	SAMEA3304712
ERR789093	SINGLE	43756313	100	SAMEA3304713
ERR789094	SINGLE	39726272	100	SAMEA3304714
ERR789095	SINGLE	51235331	100	SAMEA3304715
ERR789096	SINGLE	29136285	100	SAMEA3304716
ERR789097	SINGLE	55412124	100	SAMEA3304717
ERR789098	SINGLE	41260986	100	SAMEA3304718
ERR789100	SINGLE	47017468	100	SAMEA3304720
ERR789101	SINGLE	48975060	100	SAMEA3304721
ERR789102	SINGLE	34698002	72	SAMEA3304722
ERR789103	SINGLE	40502035	100	SAMEA3304723
ERR789104	SINGLE	24157964	72	SAMEA3304724
ERR789105	SINGLE	54130605	100	SAMEA3304725
ERR789106	SINGLE	45913487	100	SAMEA3304726
ERR789107	SINGLE	22031312	72	SAMEA3304727
ERR789108	SINGLE	45865048	100	SAMEA3304728
ERR789109	SINGLE	39422647	100	SAMEA3304729
ERR789110	SINGLE	19182659	72	SAMEA3304730
ERR789111	SINGLE	42572357	100	SAMEA3304731
ERR789112	SINGLE	26328313	100	SAMEA3304732
ERR789115	SINGLE	50606250	100	SAMEA3304735
SRR1175868	PAIRED	129651700	100	SAMN02662074
SRR1177760	PAIRED	143035930	100	SAMN02662073
SRR1177761	PAIRED	161943126	100	SAMN02662075
SRR1460549	PAIRED	65407596	101	SAMN02872720
SRR1460550	PAIRED	155577746	101	SAMN02872715
SRR1460551	PAIRED	57899470	101	SAMN02872717
SRR1460552	PAIRED	80491504	101	SAMN02872718
SRR1460553	PAIRED	50989282	101	SAMN02872716
SRR1460554	PAIRED	38195172	101	SAMN02872719
SRR1542404	PAIRED	162662438	100	SAMN02980762
SRR1542405	PAIRED	152268750	100	SAMN02980762
SRR1542406	PAIRED	137254470	100	SAMN02980763
SRR1542407	PAIRED	151981906	100	SAMN02980763
SRR1542408	PAIRED	126933218	100	SAMN02980764
SRR1542409	PAIRED	147606066	100	SAMN02980764
SRR1542410	PAIRED	132402652	100	SAMN02980765
SRR1542411	PAIRED	103356914	100	SAMN02980765
SRR1542412	PAIRED	153428766	100	SAMN02980766
SRR1542413	PAIRED	134980028	100	SAMN02980766
SRR1542414	PAIRED	107833262	100	SAMN02980767
SRR1542415	PAIRED	111461870	100	SAMN02980767
SRR1542416	PAIRED	108076450	100	SAMN02980768
SRR1542417	PAIRED	112910822	100	SAMN02980768
SRR1617106	PAIRED	13634016	100	SAMN03106212
SRR1617107	PAIRED	13885596	100	SAMN03106212
SRR1617108	PAIRED	14071356	100	SAMN03106212
SRR1617109	PAIRED	14482954	100	SAMN03106212
SRR1617110	PAIRED	15732410	100	SAMN03106212
SRR1617111	PAIRED	15915428	100	SAMN03106212
SRR1617112	PAIRED	16472014	100	SAMN03106212
SRR1617113	PAIRED	16890608	100	SAMN03106212
SRR1617114	PAIRED	15615912	100	SAMN03106212
SRR1617115	PAIRED	15629644	100	SAMN03106212
SRR1617116	PAIRED	18102950	100	SAMN03106212
SRR1617117	PAIRED	18474900	100	SAMN03106212
SRR1617118	PAIRED	15106224	100	SAMN03106239
SRR1617119	PAIRED	15249412	100	SAMN03106239
SRR1617120	PAIRED	17326618	100	SAMN03106239
SRR1617121	PAIRED	17741634	100	SAMN03106239
SRR1617122	PAIRED	14492848	100	SAMN03106239
SRR1617123	PAIRED	14734082	100	SAMN03106239
SRR1617124	PAIRED	16314038	100	SAMN03106239
SRR1617125	PAIRED	16788202	100	SAMN03106239
SRR1617126	PAIRED	16825378	100	SAMN03106239
SRR1617127	PAIRED	16828952	100	SAMN03106239
SRR1617128	PAIRED	16971256	100	SAMN03106239
SRR1617129	PAIRED	17282070	100	SAMN03106239
SRR1617130	PAIRED	17576034	100	SAMN03106240
SRR1617131	PAIRED	17688194	100	SAMN03106240
SRR1617132	PAIRED	16707868	100	SAMN03106240
SRR1617133	PAIRED	17077118	100	SAMN03106240
SRR1617134	PAIRED	16949626	100	SAMN03106240
SRR1617135	PAIRED	17054216	100	SAMN03106240
SRR1617136	PAIRED	16575338	100	SAMN03106240
SRR1617137	PAIRED	16928252	100	SAMN03106240
SRR1617138	PAIRED	15224088	100	SAMN03106240
SRR1617139	PAIRED	15523454	100	SAMN03106240
SRR1617140	PAIRED	15786040	100	SAMN03106240
SRR1617141	PAIRED	16249068	100	SAMN03106240
SRR1617142	PAIRED	16078792	100	SAMN03106241
SRR1617143	PAIRED	16264602	100	SAMN03106241
SRR1617144	PAIRED	16080408	100	SAMN03106241
SRR1617145	PAIRED	16501002	100	SAMN03106241
SRR1617146	PAIRED	15845714	100	SAMN03106241
SRR1617147	PAIRED	15683260	100	SAMN03106241
SRR1617148	PAIRED	16618754	100	SAMN03106241
SRR1617149	PAIRED	16818650	100	SAMN03106241
SRR1617150	PAIRED	15844958	100	SAMN03106241
SRR1617151	PAIRED	16108430	100	SAMN03106241
SRR1617152	PAIRED	14938372	100	SAMN03106241
SRR1617153	PAIRED	15367210	100	SAMN03106241
SRR1617154	PAIRED	14518176	100	SAMN03106242
SRR1617155	PAIRED	14664676	100	SAMN03106242
SRR1617156	PAIRED	15967670	100	SAMN03106242
SRR1617157	PAIRED	16392408	100	SAMN03106242
SRR1617158	PAIRED	15404502	100	SAMN03106242
SRR1617159	PAIRED	15644986	100	SAMN03106242
SRR1617160	PAIRED	15615532	100	SAMN03106242
SRR1617161	PAIRED	16045708	100	SAMN03106242
SRR1617162	PAIRED	15004348	100	SAMN03106242
SRR1617163	PAIRED	15181080	100	SAMN03106242
SRR1617164	PAIRED	16121366	100	SAMN03106242
SRR1617165	PAIRED	16529562	100	SAMN03106242
SRR1617166	PAIRED	15254356	100	SAMN03106251
SRR1617167	PAIRED	15520060	100	SAMN03106251
SRR1617168	PAIRED	17248014	100	SAMN03106251
SRR1617169	PAIRED	17734622	100	SAMN03106251
SRR1617170	PAIRED	15033316	100	SAMN03106251
SRR1617171	PAIRED	15198596	100	SAMN03106251
SRR1617172	PAIRED	15424792	100	SAMN03106251
SRR1617173	PAIRED	15812176	100	SAMN03106251
SRR1617174	PAIRED	14762952	100	SAMN03106251
SRR1617175	PAIRED	15045666	100	SAMN03106251
SRR1617176	PAIRED	16622526	100	SAMN03106251
SRR1617177	PAIRED	17114824	100	SAMN03106251
SRR1617178	PAIRED	15899354	100	SAMN03106252
SRR1617179	PAIRED	16045566	100	SAMN03106252
SRR1617180	PAIRED	18014394	100	SAMN03106252
SRR1617181	PAIRED	18449334	100	SAMN03106252
SRR1617182	PAIRED	15161130	100	SAMN03106252
SRR1617183	PAIRED	15379490	100	SAMN03106252
SRR1617184	PAIRED	17254228	100	SAMN03106252
SRR1617185	PAIRED	17728636	100	SAMN03106252
SRR1617186	PAIRED	15231354	100	SAMN03106252
SRR1617187	PAIRED	15474286	100	SAMN03106252
SRR1617188	PAIRED	16234138	100	SAMN03106252
SRR1617189	PAIRED	16678114	100	SAMN03106252
SRR1617190	PAIRED	15189730	100	SAMN03106253
SRR1617191	PAIRED	15494128	100	SAMN03106253
SRR1617192	PAIRED	15116018	100	SAMN03106253
SRR1617193	PAIRED	15552294	100	SAMN03106253
SRR1617194	PAIRED	15886666	100	SAMN03106253
SRR1617195	PAIRED	16129008	100	SAMN03106253
SRR1617196	PAIRED	17400472	100	SAMN03106253
SRR1617197	PAIRED	17878442	100	SAMN03106253
SRR1617198	PAIRED	15341674	100	SAMN03106253
SRR1617199	PAIRED	15441274	100	SAMN03106253
SRR1617200	PAIRED	13484094	100	SAMN03106253
SRR1617201	PAIRED	13783030	100	SAMN03106253
SRR1617202	PAIRED	57448394	100	SAMN03106243
SRR1617203	PAIRED	58362012	100	SAMN03106243
SRR1617204	PAIRED	50390300	100	SAMN03106244
SRR1617205	PAIRED	51346820	100	SAMN03106244
SRR1617206	PAIRED	55386376	100	SAMN03106245
SRR1617207	PAIRED	56173626	100	SAMN03106245
SRR1617208	PAIRED	51887572	100	SAMN03106246
SRR1617209	PAIRED	52766040	100	SAMN03106246
SRR1617210	PAIRED	50124506	100	SAMN03106247
SRR1617211	PAIRED	50901114	100	SAMN03106247
SRR1617212	PAIRED	47427658	100	SAMN03106248
SRR1617213	PAIRED	48145092	100	SAMN03106248
SRR1617214	PAIRED	49565698	100	SAMN03106249
SRR1617215	PAIRED	50328116	100	SAMN03106249
SRR1617216	PAIRED	47790120	100	SAMN03106250
SRR1617217	PAIRED	48719950	100	SAMN03106250
SRR1774051	PAIRED	73989384	100	SAMN03295092
SRR1774069	PAIRED	86182298	100	SAMN03295092
SRR1774107	PAIRED	52994066	100	SAMN03295092
SRR1774148	PAIRED	73469838	100	SAMN03295092
SRR1774200	PAIRED	85399210	100	SAMN03295092
SRR1774211	PAIRED	51231880	100	SAMN03295092
SRR1774227	PAIRED	71724010	100	SAMN03295092
SRR1774233	PAIRED	83328546	100	SAMN03295092
SRR1774236	PAIRED	49974478	100	SAMN03295092
SRR1774240	PAIRED	64648158	100	SAMN03295093
SRR1774241	PAIRED	65565586	100	SAMN03295093
SRR1774246	PAIRED	63299884	100	SAMN03295093
SRR1776521	PAIRED	62903160	100	SAMN03295093
SRR1776566	PAIRED	61735070	100	SAMN03295093
SRR1776573	PAIRED	61460846	100	SAMN03295093
SRR1777450	PAIRED	110823480	100	SAMN03295094
SRR1777451	PAIRED	112843334	100	SAMN03295094
SRR1777459	PAIRED	88342920	100	SAMN03295095
SRR1777463	PAIRED	96957506	100	SAMN03295095
SRR1777470	PAIRED	108256920	100	SAMN03295096
SRR1777477	PAIRED	78266682	100	SAMN03295096
SRR1777478	PAIRED	89050096	100	SAMN03295096
SRR1777483	PAIRED	111049614	100	SAMN03295097
SRR1777484	PAIRED	70714806	100	SAMN03295097
SRR1777485	PAIRED	79504004	100	SAMN03295097
SRR1777486	PAIRED	90771768	100	SAMN03295098
SRR1777487	PAIRED	100895878	100	SAMN03295099
SRR1926214	PAIRED	25115006	111	SAMN03434944
SRR1954915	PAIRED	24723272	111	SAMN03434945
SRR1954916	PAIRED	49830570	108	SAMN03434945
SRR1955045	PAIRED	41640838	111	SAMN03434946
SRR1955046	PAIRED	22008336	111	SAMN03434947
SRR1955047	PAIRED	44433174	108	SAMN03434947
SRR1955048	PAIRED	40327226	111	SAMN03434949
SRR1955049	PAIRED	81591100	105.5	SAMN03434949
SRR1955050	PAIRED	31175142	111	SAMN03434948
SRR1955052	PAIRED	63453542	105.5	SAMN03434948
SRR1955053	PAIRED	24908208	111	SAMN03434953
SRR1955054	PAIRED	50892432	108	SAMN03434953
SRR1955055	PAIRED	28407022	111	SAMN03434954
SRR1955056	PAIRED	57401906	108	SAMN03434954
SRR1955057	PAIRED	36873836	110.5	SAMN03434955
SRR1955058	PAIRED	74615278	105.5	SAMN03434955
SRR1955059	PAIRED	24413894	111	SAMN03434956
SRR1955060	PAIRED	38596190	111	SAMN03434957
SRR1955061	PAIRED	78541594	105.5	SAMN03434957
SRR1955162	PAIRED	33072090	111	SAMN03434958
SRR1955163	PAIRED	66743520	105.5	SAMN03434958
SRR1955165	PAIRED	17431834	101	SAMN03434975
SRR1955166	PAIRED	74580062	105.5	SAMN03434975
SRR1958698	PAIRED	50879546	108	SAMN03434944
SRR1958718	PAIRED	84377584	105.5	SAMN03434946
SRR1958727	PAIRED	49490980	108	SAMN03434956
SRR1958728	PAIRED	55074282	108	SAMN03434974
SRR1958729	PAIRED	23844738	111	SAMN03434950
SRR1958730	PAIRED	27258344	111	SAMN03434962
SRR1958731	PAIRED	55029664	108	SAMN03434962
SRR1958732	PAIRED	24480908	111	SAMN03434963
SRR1958733	PAIRED	50173306	108	SAMN03434963
SRR1958735	PAIRED	31333396	111	SAMN03434964
SRR1958736	PAIRED	63288628	105.5	SAMN03434964
SRR1958738	PAIRED	21212600	111	SAMN03434965
SRR1958739	PAIRED	42901232	108	SAMN03434965
SRR1958740	PAIRED	20689724	111	SAMN03434966
SRR1958741	PAIRED	42150528	108	SAMN03434966
SRR1958743	PAIRED	32680170	111	SAMN03434967
SRR1958744	PAIRED	65968692	105.5	SAMN03434967
SRR1958745	PAIRED	26483218	110.5	SAMN03434968
SRR1958746	PAIRED	53531864	108	SAMN03434968
SRR1958747	PAIRED	27083738	111	SAMN03434969
SRR1958748	PAIRED	54285638	108	SAMN03434969
SRR1958749	PAIRED	37107088	110.5	SAMN03434970
SRR1958750	PAIRED	75576870	105.5	SAMN03434970
SRR1958751	PAIRED	48060974	108	SAMN03434950
SRR1958753	PAIRED	30015496	111	SAMN03434951
SRR1958754	PAIRED	59445674	108	SAMN03434951
SRR1958755	PAIRED	29855148	111	SAMN03434952
SRR1958756	PAIRED	61017142	105.5	SAMN03434952
SRR1958758	PAIRED	14926524	101	SAMN03434976
SRR1958759	PAIRED	66256432	105.5	SAMN03434976
SRR1958760	PAIRED	24313510	111	SAMN03434959
SRR1958761	PAIRED	48803800	108	SAMN03434959
SRR1958762	PAIRED	27737576	111	SAMN03434960
SRR1958763	PAIRED	55478808	108	SAMN03434960
SRR1958764	PAIRED	29747784	111	SAMN03434971
SRR1958765	PAIRED	60639082	108	SAMN03434971
SRR1958766	PAIRED	38136798	111	SAMN03434972
SRR1958767	PAIRED	77658608	105.5	SAMN03434972
SRR1958768	PAIRED	35059582	111	SAMN03434973
SRR1958769	PAIRED	71331096	105.5	SAMN03434973
SRR1958770	PAIRED	22808038	111	SAMN03434977
SRR1958771	PAIRED	45958778	108	SAMN03434977
SRR1958773	PAIRED	21148058	111	SAMN03434978
SRR1958774	PAIRED	42454304	108	SAMN03434978
SRR1958775	PAIRED	32510552	111	SAMN03434979
SRR1958776	PAIRED	65901508	105.5	SAMN03434979
SRR1958777	PAIRED	26920004	111	SAMN03434980
SRR1958778	PAIRED	54779344	108	SAMN03434980
SRR1958779	PAIRED	27586444	111	SAMN03434981
SRR1958780	PAIRED	55618316	108	SAMN03434981
SRR1958781	PAIRED	38556420	111	SAMN03434982
SRR1958782	PAIRED	77905164	105.5	SAMN03434982
SRR1958783	PAIRED	23546548	111	SAMN03434983
SRR1958784	PAIRED	49127862	108	SAMN03434983
SRR1958785	PAIRED	27101910	111	SAMN03434984
SRR1958786	PAIRED	56347918	108	SAMN03434984
SRR1958787	PAIRED	22784346	101	SAMN03434985
SRR1958788	PAIRED	97960244	105.5	SAMN03434985
SRR1958790	PAIRED	41458834	111	SAMN03434961
SRR1958791	PAIRED	84333084	105.5	SAMN03434961
SRR1958792	PAIRED	12861502	101	SAMN03434974
SRR2058178	SINGLE	22662341	101	SAMN03653811
SRR2058329	SINGLE	20286483	101	SAMN03653981
SRR2060002	SINGLE	22662341	101	SAMN03653811
SRR2096839	PAIRED	21199818	101	SAMN03854656
SRR2096841	PAIRED	20164038	101	SAMN03854658
SRR2096844	PAIRED	17634520	101	SAMN03854661
SRR2096845	PAIRED	21798770	101	SAMN03854662
SRR2306545	PAIRED	44692700	100	SAMN04008910
SRR2306546	PAIRED	46153300	100	SAMN04008911
SRR2306547	PAIRED	51009986	100	SAMN04008912
SRR2306548	PAIRED	55036896	100	SAMN04008914
SRR2306549	PAIRED	60352836	100	SAMN04008913
SRR2306550	PAIRED	60347554	100	SAMN04008915
SRR2306551	PAIRED	50013626	100	SAMN04008916
SRR2306552	PAIRED	48852574	100	SAMN04008917
SRR2306553	PAIRED	54362492	100	SAMN04008918
SRR2306554	PAIRED	67621194	100	SAMN04008919
SRR2306555	PAIRED	66509750	100	SAMN04008920
SRR2306556	PAIRED	56193182	100	SAMN04008922
SRR2306557	PAIRED	56412034	100	SAMN04008921
SRR2306558	PAIRED	45233132	100	SAMN04008923
SRR2306559	PAIRED	39133242	100	SAMN04008924
SRR2306560	PAIRED	56719460	100	SAMN04008925
SRR2983146	SINGLE	52259500	100	SAMN04327395
SRR2983147	SINGLE	27589740	100	SAMN04327396
SRR2983148	SINGLE	81590880	100	SAMN04327405
SRR2983149	SINGLE	70931562	100	SAMN04327406
SRR2983150	SINGLE	22825638	100	SAMN04327407
SRR2983151	SINGLE	26995294	100	SAMN04327408
SRR2983152	SINGLE	30754218	100	SAMN04327409
SRR2983153	SINGLE	46683558	100	SAMN04327410
SRR2983154	SINGLE	24168067	100	SAMN04327411
SRR2983155	SINGLE	16431463	100	SAMN04327412
SRR2983156	SINGLE	25444812	100	SAMN04327413
SRR2983157	SINGLE	70908346	100	SAMN04327414
SRR2983158	SINGLE	29429608	100	SAMN04327397
SRR2983159	SINGLE	13504493	100	SAMN04327415
SRR2983160	SINGLE	97314666	100	SAMN04327416
SRR2983161	SINGLE	28013602	100	SAMN04327417
SRR2983172	SINGLE	78329439	100	SAMN04327418
SRR2983174	SINGLE	77747376	100	SAMN04327419
SRR2983175	SINGLE	79299441	100	SAMN04327420
SRR2983176	SINGLE	87513848	100	SAMN04327421
SRR2983177	SINGLE	102641278	100	SAMN04327422
SRR2983179	SINGLE	92768075	100	SAMN04327423
SRR2983182	SINGLE	126572477	100	SAMN04327424
SRR2983183	SINGLE	85636963	100	SAMN04327398
SRR2983185	SINGLE	86223866	100	SAMN04327425
SRR2983186	SINGLE	50001519	100	SAMN04327426
SRR2983187	SINGLE	21440869	100	SAMN04327427
SRR2983189	SINGLE	51577292	100	SAMN04327428
SRR2983190	SINGLE	23897472	100	SAMN04327429
SRR2983192	SINGLE	120383197	100	SAMN04327430
SRR2983194	SINGLE	108725452	100	SAMN04327431
SRR2983195	SINGLE	116641299	100	SAMN04327432
SRR2983196	SINGLE	70121205	100	SAMN04327433
SRR2983197	SINGLE	50840777	100	SAMN04327434
SRR2983198	SINGLE	47600591	100	SAMN04327399
SRR2983199	SINGLE	58283983	100	SAMN04327435
SRR2983200	SINGLE	34932953	100	SAMN04327436
SRR2983201	SINGLE	54873016	100	SAMN04327437
SRR2983202	SINGLE	42669669	100	SAMN04327438
SRR2983315	SINGLE	36948712	100	SAMN04327439
SRR2983317	SINGLE	71221148	100	SAMN04327440
SRR2983318	SINGLE	75228137	100	SAMN04327441
SRR2983319	SINGLE	66194479	100	SAMN04327400
SRR2983320	SINGLE	62970960	100	SAMN04327401
SRR2983321	SINGLE	96656423	100	SAMN04327402
SRR2983322	SINGLE	67195408	100	SAMN04327403
SRR2983323	SINGLE	71754599	100	SAMN04327404
SRR3068387	PAIRED	61630474	125	SAMN04376932
SRR3068439	PAIRED	66015110	125	SAMN04376933
SRR3068477	PAIRED	64686904	125	SAMN04376934
SRR3068481	PAIRED	65524154	125	SAMN04376935
SRR3068482	PAIRED	73133852	125	SAMN04376936
SRR3087895	SINGLE	33323653	90	SAMN04376928
SRR3087899	SINGLE	31971037	90	SAMN04376928
SRR3089142	SINGLE	42508942	90	SAMN04357029
SRR3089143	SINGLE	41608272	90	SAMN04357030
SRR3089144	SINGLE	45212974	90	SAMN04357039
SRR3089145	SINGLE	45735528	90	SAMN04357040
SRR3089146	SINGLE	39462732	90	SAMN04357031
SRR3089147	SINGLE	39700770	90	SAMN04357032
SRR3089148	SINGLE	45482128	90	SAMN04357033
SRR3089149	SINGLE	44692706	90	SAMN04357034
SRR3089150	SINGLE	45712060	90	SAMN04357035
SRR3089151	SINGLE	44691600	90	SAMN04357036
SRR3089152	SINGLE	46213932	90	SAMN04357037
SRR3089153	SINGLE	46103582	90	SAMN04357038
SRR3090006	PAIRED	92849020	101	SAMN04386757
SRR3090007	PAIRED	89198100	101	SAMN04386757
SRR3090574	PAIRED	105168674	101	SAMN04386757
SRR3090577	PAIRED	80517936	101	SAMN04386757
SRR3090578	PAIRED	85475132	101	SAMN04386758
SRR3090579	PAIRED	58049782	101	SAMN04386758
SRR3090580	PAIRED	86699648	101	SAMN04386758
SRR3090689	PAIRED	85572716	101	SAMN04386758
SRR3090690	PAIRED	93992700	101	SAMN04386758
SRR3090691	PAIRED	55413330	101	SAMN04386759
SRR3090692	PAIRED	65438874	101	SAMN04386759
SRR3090693	PAIRED	73259974	101	SAMN04386759
SRR3090694	PAIRED	86836348	101	SAMN04386759
SRR3090695	PAIRED	64390116	101	SAMN04386759
SRR3098724	SINGLE	42508942	90	SAMN04357029
SRR3098725	SINGLE	41608272	90	SAMN04357030
SRR3098726	SINGLE	45212974	90	SAMN04357039
SRR3098727	SINGLE	45735528	90	SAMN04357040
SRR3098728	SINGLE	39462732	90	SAMN04357031
SRR3098729	SINGLE	39700770	90	SAMN04357032
SRR3098730	SINGLE	45482128	90	SAMN04357033
SRR3098731	SINGLE	44692706	90	SAMN04357034
SRR3098732	SINGLE	45712060	90	SAMN04357035
SRR3098733	SINGLE	44691600	90	SAMN04357036
SRR3098734	SINGLE	46213932	90	SAMN04357037
SRR3098735	SINGLE	46103582	90	SAMN04357038
SRR3102909	PAIRED	97155472	90	SAMN04404339
SRR3103104	PAIRED	89469748	90	SAMN04404340
SRR3404965	PAIRED	130446042	90	SAMN04870509
SRR3404991	PAIRED	133110102	90	SAMN04870541
SRR3404995	PAIRED	148708020	90	SAMN04870542
SRR3655265	SINGLE	34061372	100	SAMN05220808
SRR3655266	SINGLE	36245053	100	SAMN05220809
SRR3655267	SINGLE	27230564	100	SAMN05220810
SRR3655268	SINGLE	35993386	100	SAMN05220811
SRR3655269	SINGLE	23866338	100	SAMN05220812
SRR3655270	SINGLE	38814499	100	SAMN05220813
SRR3655271	SINGLE	21968732	100	SAMN05220814
SRR3655272	SINGLE	42347829	100	SAMN05220815
SRR3655273	SINGLE	43111933	100	SAMN05220816
SRR3655274	SINGLE	42853402	100	SAMN05220817
SRR3655275	SINGLE	38412608	100	SAMN05220818
SRR3655276	SINGLE	44715831	100	SAMN05220819
SRR3655277	SINGLE	36011021	100	SAMN05220820
SRR3655278	SINGLE	26751169	100	SAMN05220821
SRR3655279	SINGLE	30310048	100	SAMN05220822
SRR3655280	SINGLE	30203669	100	SAMN05220823
SRR3655281	SINGLE	20596543	100	SAMN05220824
SRR3655282	SINGLE	25992125	100	SAMN05220825
SRR3655283	SINGLE	31010693	100	SAMN05220826
SRR3655284	SINGLE	46923062	100	SAMN05220827
SRR3655285	SINGLE	53745024	100	SAMN05220828
SRR3655286	SINGLE	55552574	100	SAMN05220829
SRR3655287	SINGLE	49773763	100	SAMN05220830
SRR3655288	SINGLE	41780338	100	SAMN05220831
SRR3655289	SINGLE	37593393	100	SAMN05220832
SRR3655290	SINGLE	34318928	100	SAMN05220833
SRR3655291	SINGLE	31452831	100	SAMN05220834
SRR3822098	PAIRED	41267994	101	SAMN04147017
SRR3822100	PAIRED	42161788	101	SAMN04147014
SRR3822102	PAIRED	42568096	101	SAMN04147015
SRR3822104	PAIRED	41910446	101	SAMN04147016
SRR3822106	PAIRED	38038730	101	SAMN04147018
SRR3822108	PAIRED	40204102	101	SAMN04147019
SRR3822110	PAIRED	42464594	101	SAMN04147020
SRR3822112	PAIRED	34998906	101	SAMN04147013
SRR4067818	PAIRED	33402968	101	SAMN05710240
SRR4085101	PAIRED	30504276	101	SAMN05712659
SRR4085446	PAIRED	41802256	101	SAMN05712660
SRR4086039	PAIRED	41903360	101	SAMN05712689
SRR4114461	PAIRED	77034912	126	SAMN05725229
SRR4114462	PAIRED	78930412	126	SAMN05725230
SRR4114464	PAIRED	110719918	126	SAMN05725231
SRR4114465	PAIRED	65651292	126	SAMN05725232
SRR4114466	PAIRED	59735960	126	SAMN05725233
SRR4114467	PAIRED	74414754	126	SAMN05725234
SRR4114468	PAIRED	65814626	126	SAMN05725235
SRR4114469	PAIRED	107388072	126	SAMN05725236
SRR4114470	PAIRED	66115132	126	SAMN05725237
SRR4734843	PAIRED	76464422	125	SAMN05957991
SRR4734844	PAIRED	67126916	125	SAMN05957991
SRR4734845	PAIRED	83127134	125	SAMN05957992
SRR4734846	PAIRED	77906042	125	SAMN05957992
SRR4734847	PAIRED	71102256	125	SAMN05957990
SRR4734848	PAIRED	77580300	125	SAMN05957989
SRR4734849	PAIRED	89675336	125	SAMN05957989
SRR4734850	PAIRED	75727966	125	SAMN05957989
SRR4734851	PAIRED	73530050	125	SAMN05957990
SRR4734852	PAIRED	126272768	125	SAMN05957992
SRR4734853	PAIRED	71960542	125	SAMN05957991
SRR4734854	PAIRED	78024902	125	SAMN05957990
SRR502778	PAIRED	48126050	76	SAMN01001217
SRR502781	PAIRED	56859592	76	SAMN01001220
SRR502782	PAIRED	55417756	76	SAMN01001221
SRR5074048	PAIRED	51049750	100	SAMN06094790
SRR5074049	PAIRED	49207952	100	SAMN06094792
SRR5277219	PAIRED	35408234	100	SAMN05357258
SRR5277220	PAIRED	38391684	100	SAMN05357257
SRR5277221	PAIRED	32395978	100	SAMN05357256
SRR5277222	PAIRED	43774616	100	SAMN05357255
SRR5277223	PAIRED	40026942	100	SAMN05357254
SRR5277224	PAIRED	31608612	100	SAMN05357253
SRR5277225	PAIRED	40805850	100	SAMN05357252
SRR5277226	PAIRED	38893498	100	SAMN05357251
SRR534592	PAIRED	60718028	100	SAMN01103490
SRR535821	PAIRED	57468988	100	SAMN01103491
SRR536782	PAIRED	62991238	100	SAMN01103492
SRR536784	PAIRED	64156784	100	SAMN01103493
SRR974938	PAIRED	24558322	90	SAMN02053567
SRR974939	PAIRED	24763370	90	SAMN02053568
SRR974940	PAIRED	24750956	90	SAMN02053569
SRR974941	PAIRED	25167310	90	SAMN02053570
