# Supplementary material for: Gene Co-expression Network Analysis Suggests the Existence of Transcriptional Modules Containing a High Proportion of Transcriptionally Differentiated Homoeologs in Hexaploid Wheat
Source: Front Plant Sci. 2018 Aug 8;9:1163. doi: 10.3389/fpls.2018.01163 (PMC6092485; doi:10.3389/fpls.2018.01163)
Supplement: Supplementary file 2 [file Table_2.XLSX]

## Sheet: TableS2
Table S2. Expression bias between homoeologs found in the expressed homoeologous triplets under multiple conditions
Condition	A = B = D	A > B > D	A > D > B	B > A > D	B > D > A	D > A > B	D > B > A	A > B = D	B > A = D	D > A = B	A = B > D	A = D > B	B = D > A	Other	Total*
normal	1143	154	230	161	265	183	202	510	510	394	486	604	619	1214	6675
drought stress (1h)	806	225	340	208	331	262	296	564	554	403	476	571	577	1068	6681
drought stress (6h)	624	281	363	261	356	303	354	537	507	403	490	512	541	1030	6562
heat stress (1h)	547	206	290	194	272	230	260	411	398	312	344	378	396	1147	5385
heat stress (6h)	644	275	319	234	361	278	291	558	501	433	467	534	558	1089	6542
heat and drought stress (1h)	827	94	168	83	127	125	146	393	392	323	318	362	407	1066	4831
heat and drought stress (6h)	752	216	269	185	282	208	234	533	514	461	420	551	573	1127	6325
*Number of the homoeologous triplets that contain at least one expressed homoeologs (RPM ≥3).
